# Supplementary material for: Prediction of tumor-specific splicing from somatic mutations as a source of neoantigen candidates
Source: Bioinform Adv. 2024 May 29;4(1):vbae080. doi: 10.1093/bioadv/vbae080 (PMC11165244; doi:10.1093/bioadv/vbae080)
Supplement: vbae080_Supplementary_Data [file vbae080_supplementary_data.zip]

Archive with 5 entries (5 files):
- Table_S3.xlsx
- Table_S2.xlsx
- Additional_file_1_v10.pdf
- Table_S4.xlsx
- Table_S1.xlsx
