# Supplementary material for: Prediction of tumor-specific splicing from somatic mutations as a source of neoantigen candidates
Source: Bioinform Adv. 2024 May 29;4(1):vbae080. doi: 10.1093/bioadv/vbae080 (PMC11165244; doi:10.1093/bioadv/vbae080)
Supplement: vbae080_Supplementary_Data [file vbae080_supplementary_data.zip › Table_S3.xlsx]

## Sheet: Table S3
subject_id

## Sheet: Column description
Column
